# Supplementary material for: Energy and Protein in Critically Ill Patients with AKI: A Prospective, Multicenter Observational Study Using Indirect Calorimetry and Protein Catabolic Rate
Source: Nutrients. 2017 Jul 26;9(8):802. doi: 10.3390/nu9080802 (PMC5579596; doi:10.3390/nu9080802)
Supplement: Supplementary file 1 [file nutrients-09-00802-s001.zip]

Archive with 1 entries (1 files):
- nutrients-206092-supplementary.pdf
